# Supplementary material for: White matter regeneration induced by aligned fibrin nanofiber hydrogel contributes to motor functional recovery in canine T12 spinal cord injury
Source: Regen Biomater. 2021 Nov 29;9:rbab069. doi: 10.1093/rb/rbab069 (PMC9089163; doi:10.1093/rb/rbab069)
Supplement: rbab069_Supplementary_Data [file rbab069_supplementary_data.zip]

Archive with 5 entries (5 files):
- Video S4.wmv
- Supporting information-RB.docx
- Video S1.wmv
- Video S2.wmv
- Video S3.wmv
